# Supplementary material for: Investigation of Ochratoxin A Levels in Commercially Available Turkish Coffee and Risk Assessment
Source: Toxins (Basel). 2026 Feb 6;18(2):84. doi: 10.3390/toxins18020084 (PMC12944870; doi:10.3390/toxins18020084)
Supplement: Supplementary file 1 [file toxins-18-00084-s001.zip]

Archive with 1 entries (1 files):
- toxins-4098322-supplementary.pdf
